# Supplementary material for: Anticancer Activity of Enantiomeric Neplanocins A: Exploring the Role of Chirality in Tumor Suppression
Source: Int J Mol Sci. 2025 Feb 4;26(3):1308. doi: 10.3390/ijms26031308 (PMC11818473; doi:10.3390/ijms26031308)
Supplement: Supplementary file 1 [file ijms-26-01308-s001.zip]

Archive with 1 entries (1 files):
- ijms-3341076-supplementary.pdf
